# Supplementary material for: A Machine Learning Framework Based on Extreme Gradient Boosting to Predict the Occurrence and Development of Infectious Diseases in Laying Hen Farms, Taking H9N2 as an Example
Source: Animals (Basel). 2023 Apr 27;13(9):1494. doi: 10.3390/ani13091494 (PMC10177545; doi:10.3390/ani13091494)
Supplement: Supplementary file 1 [file animals-13-01494-s001.zip]

Archive with 3 entries (3 files):
- Codes S1.pdf
- Datasets S1.pdf
- Figure S1.pdf
